# Supplementary material for: Can Feeding a Millet-Based Diet Improve the Growth of Children?—A Systematic Review and Meta-Analysis
Source: Nutrients. 2022 Jan 5;14(1):225. doi: 10.3390/nu14010225 (PMC8747143; doi:10.3390/nu14010225)
Supplement: Supplementary file 1 [file nutrients-14-00225-s001.zip]

Archive with 1 entries (1 files):
- nutrients-1420754-supplementary.pdf
